# Supplementary material for: Diversified Chaetoglobosins from the Marine-Derived Fungus Emericellopsis sp. SCSIO41202
Source: Molecules. 2022 Mar 11;27(6):1823. doi: 10.3390/molecules27061823 (PMC8948984; doi:10.3390/molecules27061823)
Supplement: Supplementary file 1 [file molecules-27-01823-s001.zip]

Archive with 1 entries (1 files):
- molecules-1576759-supplementary.pdf
